# Supplementary material for: miR-128-3p Regulates Follicular Granulosa Cell Proliferation and Apoptosis by Targeting the Growth Hormone Secretagogue Receptor
Source: Int J Mol Sci. 2024 Feb 27;25(5):2720. doi: 10.3390/ijms25052720 (PMC10931543; doi:10.3390/ijms25052720)
Supplement: Supplementary file 1 [file ijms-25-02720-s001.zip]

Archive with 3 entries (3 files):
- Supplementary Table S1 Sequences of primers for overexpression vector.xlsx
- Supplementary Table S2 GHSR small interfering RNA sequences.xlsx
- Supplementary Table S3 Sequences of primers for qRT-PCR.xlsx
