# Supplementary material for: miR-128-3p Regulates Follicular Granulosa Cell Proliferation and Apoptosis by Targeting the Growth Hormone Secretagogue Receptor
Source: Int J Mol Sci. 2024 Feb 27;25(5):2720. doi: 10.3390/ijms25052720 (PMC10931543; doi:10.3390/ijms25052720)
Supplement: Supplementary file 1 [file ijms-25-02720-s001.zip › Supplementary Table S1 Sequences of primers for overexpression vector.xlsx]

## Sheet: Sheet1
Supplementary Table S1: Sequences of primers for GHSR overexpression vector.
Overexpression Vector	Forward Primer	Reverse Primer
pcDNA3.1-GHSR	ctagcgtttaaacttaagcttATGTGGAACGCGACGCCC	tgctggatatctgcagaattcTCATGTATTAATACTAGATTCTGTCCAGGC
pmirGLO-GHSR 3'UTR	tgtttaaacgagctcgctagcGTCAATTATAAGGCTTCGATTTGTGA	caggtcgactctagactcgagGTATGCAAAGAGTTGACTGTATAGGAAG
