# Supplementary material for: miR-128-3p Regulates Follicular Granulosa Cell Proliferation and Apoptosis by Targeting the Growth Hormone Secretagogue Receptor
Source: Int J Mol Sci. 2024 Feb 27;25(5):2720. doi: 10.3390/ijms25052720 (PMC10931543; doi:10.3390/ijms25052720)
Supplement: Supplementary file 1 [file ijms-25-02720-s001.zip › Supplementary Table S2 GHSR small interfering RNA sequences.xlsx]

## Sheet: Sheet1
Supplementary Table S2: GHSR small interfering RNA sequences
siRNA	sense（5'-3'）	antisense（5'-3'）
si-GHSR 1	GCAAACUCUUCCAAUUCGUCATT	UGACGAAUUGGAAGAGUUUGCTT
si-GHSR 2	CUUCUGUCUCACGGUCCUCUATT	UAGAGGACCGUGAGACAGAAGTT
si-GHSR 3	CAACCUCUACCUGUCCAGCAUTT	AUGCUGGACAGGUAGAGGUUGTT
