# Supplementary material for: miR-128-3p Regulates Follicular Granulosa Cell Proliferation and Apoptosis by Targeting the Growth Hormone Secretagogue Receptor
Source: Int J Mol Sci. 2024 Feb 27;25(5):2720. doi: 10.3390/ijms25052720 (PMC10931543; doi:10.3390/ijms25052720)
Supplement: Supplementary file 1 [file ijms-25-02720-s001.zip › Supplementary Table S3 Sequences of primers for qRT-PCR.xlsx]

## Sheet: Sheet1
Supplementary Table S3 Sequences of primers for qRT-PCR
Gene	Forward Primer	Reverse Primer	Length of product/bp	Stem-loop structure
miR-128-3p	GGTCACAGTGAACCGGTC	GTGCAGGGTCCGAGGT	65	GTCGTATCCAGTGCAGGGTCCGAGGTATTCGCACTGGATACGACAAAGA
U6	CTCGCTTCGGCAGCACA	AACGCTTCACGAATTTGCGT	94
BAX	CATCAACTGCCTTGGACTTT	GACCACTCCTCCCTACCCT	130
BCL-2	AGAGCGTCAACCGGGAGATG	CAGCCAGGAGAAATCAAACAGG	167
β-actin	TGACCCAGATCATGTTTGAGA	CAAGGTCCAGACGCAGGAT	186
GHSR	CCAGAACCACAAGCAAACCG	AAAGGACACGAGGTTGCAGT	163
